# Supplementary material for: Using High-Resolution Differential Cell Counts (HRDCCs) in Bovine Milk and Blood to Monitor the Immune Status over the Entire Lactation Period
Source: Animals (Basel). 2022 May 24;12(11):1339. doi: 10.3390/ani12111339 (PMC9179238; doi:10.3390/ani12111339)
Supplement: Supplementary file 1 [file animals-12-01339-s001.zip]

Archive with 41 entries (41 files):
- animals-1720451-supplementary-TableS1-S12.pdf
- S10_Fig_eosinophils_in_milk.tif
- S11_Fig_eosinophils_in_blood.tif
- S12_Fig_immature_granulocytes_in_milk.tif
- S13_Fig_immature_granulocytes_in_blood.tif
- S14_Fig_cMac_in_milk.tif
- S15_Fig_ncMac_in_milk.tif
- S16_Fig_cM_in_blood.tif
- S17_Fig_intM_in_blood.tif
- S18_Fig_ncM_in_blood.tif
- S19_Fig_gd_T_cells_in_milk.tif
- S1_Fig_Gating_strategy.tiff
- S20_Fig_gd_T_cells_in_blood.tif
- S21_Fig_NK_cells_in_milk.tif
- S22_Fig_NK_cells_in_blood.tif
- S23_Fig_CD4+_T_cells_in_milk.tif
- S24_Fig_CD4+_T_cells_in_blood.tif
- S25_Fig_CD8+_T_cells_in_milk.tif
- S26_Fig_CD8+_T_cells_in_blood.tif
- S27_Fig_B_cells_in_milk.tif
- S28_Fig_B_cells_in_blood.tif
- S29_Fig_MEC_in_milk.tif
- S2_Fig_live_cells_in_milk.tiff
- S30_Fig_Haptoglobin.tif
- S31_Fig_beta-HBS.tif
- S32_Fig_NEFA.tif
- S33_Fig_Bilirubin.tif
- S34_Fig_GLDH.tif
- S35_Fig_Calcium.tif
- S36_Fig_SCC.tif
- S37_Fig_milk_yields.tif
- S38_Fig_results_PCA_milk.tiff
- S39_Fig_results_PCA_blood.tiff
- S3_Fig_live_cells_in_blood.tif
- S40_Fig_results_PCA,_sPLSDA_external_lab.tiff
- S4_Fig_granulocytes_in_milk.tif
- S5_Fig_granulocytes_in_blood.tif
- S6_Fig_macrophages_in_milk.tif
- S7_Fig_monocytes_in_blood.tif
- S8_Fig_lymphocytes_in_milk.tif
- S9_Fig_lymphocytes_in_blood.tif
